# Supplementary material for: Intra-assemblage variation in the macro-blade assemblage from the 1963 excavation at Shuidonggou locality 1, northern China, in the context of regional variation
Source: PLoS One. 2020 Jun 15;15(6):e0234576. doi: 10.1371/journal.pone.0234576 (PMC7295238; doi:10.1371/journal.pone.0234576)
Supplement: S1 Data — (XLSX) [file pone.0234576.s001.xlsx]

## Sheet: Sheet1
Specimen ID	Excavation_year	Layer
20822	1963	8
21130	1963	8
12609	1963	8
12307	1963	8
11229	1963	8
11219	1963	8
11248	1963	8
12928	1963	8
11826	1963	8
12591	1963	8
10369	1963	8
12649	1963	8
11090	1963	8
33241	1963	8
11898	1963	8
9903	1963	8
63601-8-23	1963	8
63601-8-254	1963	8
11315	1963	8
10397	1963	8
12171	1963	8
11416	1963	8
11747	1963	8
63601-8-59	1963	8
63601-8-175	1963	8
63601-8-196	1963	8
63601-8-119	1963	8
11161	1963	8
11277	1963	8
33115	1963	8
10596	1963	8
9856	1963	8
9864	1963	8
12238	1963	8
11774	1963	8
9851	1963	8
9875	1963	8
9886	1963	8
9874	1963	8
9859	1963	8
10732	1963	8
11085	1963	8
10834	1963	8
9869	1963	8
10789	1963	8
9876	1963	8
11096	1963	8
9881	1963	8
9860	1963	8
10225	1963	8
9878	1963	8
3385	1963	8
63601-8-231	1963	8
9885	1963	8
3378	1963	8
9879	1963	8
12095	1963	8
9870	1963	8
10181	1963	8
9862	1963	8
33023	1963	8
9861	1963	8
9855	1963	8
9871	1963	8
9975	1963	8
3380	1963	8
63601-8-76	1963	8
63601-8-102	1963	8
12474	1963	8
11130	1963	8
12477	1963	8
3162	1963	8
12759	1963	8
11113	1963	8
12415	1963	8
12029	1963	8
12863	1963	8
33136	1963	8
12457	1963	8
9968	1963	8
11246	1963	8
11601	1963	8
10168	1963	8
12672	1963	8
10598	1963	8
12431	1963	8
10945	1963	8
11452	1963	8
10618	1963	8
10333	1963	8
11762	1963	8
10349	1963	8
11003	1963	8
11375	1963	8
10547	1963	8
11460	1963	8
11479	1963	8
11082	1963	8
3374	1963	8
12114	1963	8
10115	1963	8
12111	1963	8
11789	1963	8
10406	1963	8
63601-8-106	1963	8
10456	1963	8
10835	1963	8
10384	1963	8
10530	1963	8
20885	1963	8
9991	1963	8
10344	1963	8
10354	1963	8
11949	1963	8
11106	1963	8
12472	1963	8
10891	1963	8
12530	1963	8
10532	1963	8
10606	1963	8
11061	1963	8
9922	1963	8
10902	1963	8
12532	1963	8
10525	1963	8
9936	1963	8
10823	1963	8
10542	1963	8
3088	1963	8
12632	1963	8
10734	1963	8
10551	1963	8
11067	1963	8
9852	1963	8
9882	1963	8
10491	1963	8
11098	1963	8
11666	1963	8
11714	1963	8
11744	1963	8
10860	1963	8
11356	1963	8
11450	1963	8
11758	1963	8
63601-8-71	1963	8
63601-8-105	1963	8
63601-8-200	1963	8
11323	1963	8
3179	1963	8
9884	1963	8
10114	1963	8
11749	1963	8
63601-8-89	1963	8
10305	1963	8
10981	1963	8
11675	1963	8
9867	1963	8
12001	1963	8
11558	1963	8
9420	1963	8
10204	1963	8
9909	1963	8
9966	1963	8
10103	1963	8
10136	1963	8
10182	1963	8
9977	1963	8
10399	1963	8
11485	1963	8
11412	1963	8
12418	1963	8
12920	1963	8
9967	1963	8
3167	1963	8
11799	1963	8
11046	1963	8
10729	1963	8
11920	1963	8
10412	1963	8
63601-8-13	1963	8
10065	1963	8
11999	1963	8
11462	1963	8
11618	1963	8
11047	1963	8
63601-8-72	1963	8
63601-8-38	1963	8
63601-8-53	1963	8
63601-8-54	1963	8
63601-8-199	1963	8
63601-8-256	1963	8
63601-8-224	1963	8
10408	1963	8
11503	1963	8
11363	1963	8
12071	1963	8
10149	1963	8
10925.1	1963	8
12998	1963	8
10057	1963	8
11926	1963	8
11444	1963	8
11413	1963	8
10388	1963	8
12537	1963	8
12651	1963	8
10191	1963	8
11933	1963	8
10207	1963	8
10922	1963	8
9944	1963	8
9906	1963	8
10097	1963	8
12639	1963	8
11420	1963	8
11408	1963	8
9868	1963	8
11786	1963	8
10134	1963	8
9948	1963	8
10050	1963	8
10145	1963	8
10320	1963	8
10234	1963	8
10657	1963	8
12652	1963	8
10140	1963	8
10602	1963	8
10235	1963	8
10378	1963	8
10118	1963	8
10201	1963	8
10129	1963	8
3145	1963	8
9865	1963	8
9854	1963	8
10905	1963	8
10032	1963	8
10221	1963	8
9877	1963	8
10133	1963	8
33144	1963	8
9978	1963	8
10063	1963	8
10200	1963	8
10109	1963	8
10230	1963	8
12432	1963	8
11403	1963	8
12498	1963	8
10126	1963	8
10203	1963	8
9883	1963	8
10187	1963	8
11427	1963	8
12590	1963	8
9956	1963	8
10155	1963	8
9982	1963	8
10111	1963	8
10175	1963	8
10116	1963	8
10216	1963	8
10176	1963	8
33006	1963	8
10091	1963	8
10094	1963	8
3361	1963	8
12905	1963	8
9960	1963	8
10088	1963	8
12522	1963	8
33232	1963	8
10087	1963	8
12122	1963	8
11716	1963	8
11733	1963	8
11461	1963	8
11706	1963	8
11729	1963	8
11657	1963	8
11845	1963	8
10055	1963	8
11445	1963	8
12086	1963	8
11359	1963	8
63601-8-9	1963	8
63601-8-8	1963	8
10930	1963	8
11854	1963	8
10907	1963	8
10696	1963	8
11409	1963	8
11743	1963	8
11731	1963	8
11677	1963	8
11711	1963	8
63601-8-87	1963	8
63601-8-84	1963	8
63601-8-67	1963	8
63601-8-73	1963	8
63601-8-75	1963	8
63601-8-74	1963	8
63601-8-96	1963	8
63601-8-65	1963	8
63601-8-36	1963	8
63601-8-33	1963	8
63601-8-18	1963	8
63601-8-62	1963	8
63601-8-57	1963	8
63601-8-50	1963	8
63601-8-180	1963	8
63601-8-255	1963	8
63601-8-236	1963	8
11173	1963	8
11136	1963	8
12221	1963	8
12108	1963	8
11015	1963	8
12213	1963	8
12404	1963	8
12308	1963	8
12262	1963	8
12336	1963	8
12371	1963	8
11147	1963	8
12369	1963	8
12303	1963	8
12211	1963	8
11131	1963	8
11117	1963	8
10056	1963	8
12912	1963	8
11247	1963	8
12135	1963	8
12235	1963	8
10959	1963	8
12391	1963	8
11260	1963	8
12208	1963	8
12567	1963	8
12913	1963	8
11268	1963	8
12234	1963	8
12364	1963	8
12309	1963	8
11177	1963	8
11282	1963	8
9897	1963	8
10020	1963	8
10582	1963	8
9983	1963	8
10678	1963	8
11163	1963	8
11276	1963	8
12231	1963	8
11275	1963	8
10819	1963	8
12367	1963	8
10016	1963	8
3207	1963	8
3205	1963	8
11281	1963	8
10218	1963	8
11240	1963	8
12463	1963	8
12921	1963	8
11182	1963	8
10430	1963	8
11463	1963	8
10805	1963	8
10898	1963	8
10520	1963	8
11548	1963	8
10581	1963	8
10443	1963	8
33252	1963	8
12539	1963	8
12452	1963	8
10843	1963	8
10534	1963	8
10468	1963	8
10332	1963	8
12566	1963	8
10844	1963	8
10717	1963	8
12570	1963	8
12647	1963	8
10000	1963	8
10799	1963	8
12915	1963	8
10455	1963	8
12534	1963	8
12625	1963	8
12528	1963	8
11455	1963	8
10809	1963	8
11781	1963	8
10830	1963	8
10806	1963	8
10833	1963	8
11834	1963	8
10790	1963	8
10465	1963	8
10893	1963	8
11663	1963	8
10536	1963	8
11192	1963	8
10549	1963	8
11505	1963	8
10306	1963	8
10583	1963	8
20296	1963	8
12429	1963	8
12621	1963	8
10712	1963	8
10781	1963	8
10376	1963	8
10749	1963	8
11807	1963	8
10895	1963	8
11088	1963	8
10788	1963	8
11496	1963	8
12465	1963	8
10694	1963	8
3368	1963	8
11470	1963	8
10377	1963	8
3358	1963	8
12346	1963	8
12190	1963	8
11252	1963	8
33127	1963	8
33104	1963	8
11148	1963	8
12607	1963	8
12596	1963	8
12386	1963	8
3183	1963	8
3202	1963	8
33039	1963	8
11178	1963	8
11256	1963	8
33105	1963	8
11266	1963	8
33096	1963	8
10877	1963	8
12320	1963	8
33123	1963	8
10202	1963	8
11077	1963	8
33113	1963	8
33108	1963	8
10049	1963	8
10726	1963	8
9986	1963	8
12611	1963	8
11249	1963	8
12151	1963	8
12410	1963	8
63601-8-127	1963	8
10560	1963	8
20433	1963	8
10794	1963	8
10595	1963	8
10579	1963	8
10821	1963	8
10481	1963	8
10557	1963	8
10514	1963	8
10853	1963	8
10768	1963	8
10616	1963	8
10845	1963	8
10339	1963	8
10341	1963	8
10417	1963	8
11424	1963	8
12550	1963	8
10793	1963	8
10512	1963	8
10782	1963	8
3125	1963	8
12438	1963	8
10233	1963	8
10447	1963	8
10464	1963	8
xxxx1	1963	8
10469	1963	8
10449	1963	8
10802	1963	8
12423	1963	8
10497	1963	8
10184	1963	8
33081	1963	8
11094	1963	8
10555	1963	8
10601	1963	8
10541	1963	8
10438	1963	8
10783	1963	8
10241	1963	8
10736	1963	8
10615	1963	8
12427	1963	8
10334	1963	8
9961	1963	8
10533	1963	8
10521	1963	8
11100	1963	8
10415	1963	8
10172	1963	8
11079	1963	8
10143	1963	8
3114	1963	8
11104	1963	8
9995	1963	8
12454	1963	8
12656	1963	8
9953	1963	8
11062	1963	8
10894	1963	8
12381	1963	8
11073	1963	8
10546	1963	8
11070	1963	8
12176	1963	8
3383	1963	8
3135	1963	8
3134	1963	8
10451	1963	8
33266	1963	8
3144	1963	8
10492	1963	8
33088	1963	8
33087	1963	8
10026	1963	8
11103	1963	8
63601-8-70	1963	8
63601-8-42	1963	8
10078	1963	8
10535	1963	8
9937	1963	8
7108	1963	8
3117	1963	8
12970	1963	8
12041	1963	8
3182	1963	8
10144	1963	8
10157	1963	8
10209	1963	8
10231	1963	8
10124	1963	8
10131	1963	8
10212	1963	8
3150	1963	8
10121	1963	8
3172	1963	8
11382	1963	8
3111	1963	8
9921	1963	8
9955	1963	8
9949	1963	8
11889	1963	8
9946	1963	8
10095	1963	8
10462	1963	8
3142	1963	8
10119	1963	8
10323	1963	8
10178	1963	8
10170	1963	8
10113	1963	8
3141	1963	8
10089	1963	8
10179	1963	8
10180	1963	8
63601-8-26	1963	8
12581	1963	8
10342	1963	8
10508	1963	8
33168	1963	8
10403	1963	8
3170	1963	8
10273	1963	8
10110	1963	8
10814	1963	8
10493	1963	8
8113	1963	8
11291	1963	8
10165	1963	8
10728	1963	8
10066	1963	8
12620	1963	8
3177	1963	8
10778	1963	8
3176	1963	8
3171	1963	8
11095	1963	8
10213	1963	8
3181	1963	8
3395	1963	8
10723	1963	8
12184	1963	8
12345	1963	8
10435	1963	8
9985	1963	8
12322	1963	8
12393	1963	8
12243	1963	8
12274	1963	8
12228	1963	8
12195	1963	8
12223	1963	8
12327	1963	8
12366	1963	8
10544	1963	8
11258	1963	8
11099	1963	8
12339	1963	8
33128	1963	8
11251	1963	8
10159	1963	8
12351	1963	8
11120	1963	8
11259	1963	8
12213.1	1963	8
12227	1963	8
10550	1963	8
3184	1963	8
3184.1	1963	8
12236	1963	8
12216	1963	8
12205	1963	8
12127	1963	8
11122	1963	8
12602	1963	8
11109.1	1963	8
11189	1963	8
10011	1963	8
11119	1963	8
12577	1963	8
11167	1963	8
10731	1963	8
xxxx6	1963	8
11114	1963	8
33117	1963	8
11107	1963	8
12390	1963	8
9989	1963	8
12575	1963	8
10018	1963	8
11283	1963	8
3206	1963	8
10219	1963	8
10815	1963	8
11195	1963	8
12941	1963	8
9987	1963	8
10008	1963	8
11071	1963	8
12929	1963	8
10052	1963	8
33158	1963	8
12220	1963	8
11285	1963	8
33129	1963	8
10003	1963	8
12939	1963	8
33107	1963	8
10817	1963	8
12908	1963	8
11274	1963	8
11011	1963	8
10163	1963	8
63601-8-12	1963	8
10638.1	1963	8
10801	1963	8
12401	1963	8
10217	1963	8
12264	1963	8
12634	1963	8
12330	1963	8
12340	1963	8
12403	1963	8
11134	1963	8
11151	1963	8
12194	1963	8
3187	1963	8
11174	1963	8
12325	1963	8
33265	1963	8
9964	1963	8
11352	1963	8
11279	1963	8
11250	1963	8
12323	1963	8
12200	1963	8
12379	1963	8
12925	1963	8
11066	1963	8
12267	1963	8
10706	1963	8
10012	1963	8
11188	1963	8
11155	1963	8
12350	1963	8
20820	1963	8
12142	1963	8
33112	1963	8
12909	1963	8
11142	1963	8
12460	1963	8
10010	1963	8
33034	1963	8
10009	1963	8
11770	1963	8
11141	1963	8
11076	1963	8
12222	1963	8
11205	1963	8
12365	1963	8
10142	1963	8
12376	1963	8
9857	1963	8
11239	1963	8
12579	1963	8
12601	1963	8
11137	1963	8
11169	1963	8
12178	1963	8
12331	1963	8
9934	1963	8
10059	1963	8
12233	1963	8
9926	1963	8
12226	1963	8
12347	1963	8
10153	1963	8
10048	1963	8
10214	1963	8
33040	1963	8
11175	1963	8
12140	1963	8
33121	1963	8
11149	1963	8
11138	1963	8
11183	1963	8
9984	1963	8
11191	1963	8
9954	1963	8
11140	1963	8
33137	1963	8
3203	1963	8
10169	1963	8
33109	1963	8
12556	1963	8
10027	1963	8
9866	1963	8
10199	1963	8
10028	1963	8
10019	1963	8
33103	1963	8
10013	1963	8
10173	1963	8
9940	1963	8
10152	1963	8
12932	1963	8
10022	1963	8
10158	1963	8
12392	1963	8
10704	1963	8
10568	1963	8
10576	1963	8
10580	1963	8
10437	1963	8
12355	1963	8
10619	1963	8
xxxx2	1963	8
10591	1963	8
10498	1963	8
10599	1963	8
11261	1963	8
10448	1963	8
11946	1963	8
10839	1963	8
12078.1	1963	8
11964	1963	8
10862	1963	8
10504	1963	8
10798	1963	8
12210	1963	8
10824	1963	8
11063	1963	8
10500	1963	8
10215	1963	8
20811	1963	8
10425	1963	8
10745	1963	8
10864	1963	8
3120	1963	8
10780	1963	8
10516	1963	8
10494	1963	8
10883	1963	8
12572	1963	8
10779	1963	8
12058	1963	8
12441	1963	8
11075	1963	8
10738	1963	8
10797.1	1963	8
10772	1963	8
10742	1963	8
12250	1963	8
10578	1963	8
10807	1963	8
10571	1963	8
10523	1963	8
10621	1963	8
10744	1963	8
3123	1963	8
10539	1963	8
12097	1963	8
12022	1963	8
3367	1963	8
10509	1963	8
10496	1963	8
10171	1963	8
12334	1963	8
10154	1963	8
12062	1963	8
10785	1963	8
3330	1963	8
10786	1963	8
10733	1963	8
10479	1963	8
12543	1963	8
10505	1963	8
10558	1963	8
9931	1963	8
3386	1963	8
11081	1963	8
10096	1963	8
10460	1963	8
12121	1963	8
20873	1963	8
20851	1963	8
63601-8-94	1963	8
10357	1963	8
3124	1963	8
10795	1963	8
11089	1963	8
20872	1963	8
10452	1963	8
33134	1963	8
12569	1963	8
11093	1963	8
12139	1963	8
10748	1963	8
11068	1963	8
12408	1963	8
10075	1963	8
12924	1963	8
10338	1963	8
3126	1963	8
11944	1963	8
12397	1963	8
10503	1963	8
10529	1963	8
10478	1963	8
11086	1963	8
10743	1963	8
3122	1963	8
10482	1963	8
20910	1963	8
10238	1963	8
12430	1963	8
10548	1963	8
10035	1963	8
10488	1963	8
p10797	1963	8
10431	1963	8
10822	1963	8
11242	1963	8
10524	1963	8
10831	1963	8
3121	1963	8
10501	1963	8
10467	1963	8
10880	1963	8
11059	1963	8
10735	1963	8
10483	1963	8
12129	1963	8
3147	1963	8
10519	1963	8
11084	1963	8
3116	1963	8
10811	1963	8
10502	1963	8
10490	1963	8
10827	1963	8
10574	1963	8
10446	1963	8
10527	1963	8
3118	1963	8
10531	1963	8
10459	1963	8
11064	1963	8
12926	1963	8
10062	1963	8
11078	1963	8
11456	1963	8
11072	1963	8
10416	1963	8
3113	1963	8
10540	1963	8
10545	1963	8
10820	1963	8
11087	1963	8
12927	1963	8
3113.1	1963	8
10507	1963	8
12420	1963	8
10836	1963	8
10347	1963	8
3139	1963	8
10826	1963	8
10828	1963	8
10537	1963	8
10825	1963	8
3140	1963	8
10192	1963	8
10336	1963	8
10470	1963	8
11101	1963	8
10321	1963	8
10329	1963	8
10603	1963	8
12524	1963	8
10327	1963	8
33017	1963	8
10896	1963	8
10812	1963	8
12424	1963	8
12547	1963	8
10322	1963	8
10800	1963	8
10604	1963	8
10236	1963	8
12421	1963	8
10466	1963	8
10605	1963	8
10506	1963	8
3108	1963	8
10183	1963	8
9980	1963	8
10784	1963	8
3110	1963	8
12520	1963	8
9972	1963	8
10463	1963	8
10808	1963	8
10787	1963	8
3152	1963	8
11105	1963	8
10495	1963	8
10813	1963	8
10513	1963	8
33169	1963	8
3381	1963	8
10098	1963	8
9965	1963	8
10485	1963	8
20813	1963	8
63601-8-2	1963	8
63601-8-1	1963	8
20839	1963	8
63601-8-91	1963	8
63601-8-93	1963	8
63601-8-100	1963	8
12578	1963	8
33085	1963	8
10480	1963	8
12471	1963	8
3215	1963	8
10081	1963	8
12040	1963	8
10120	1963	8
10197	1963	8
33110	1963	8
11537	1963	8
10584	1963	8
9910	1963	8
10461	1963	8
10085	1963	8
9853	1963	8
12904	1963	8
10086	1963	8
12608	1963	8
10083	1963	8
10073	1963	8
10141	1963	8
9923	1963	8
10147	1963	8
10079	1963	8
10156	1963	8
11080	1963	8
10138	1963	8
11289	1963	8
12380	1963	8
10325	1963	8
10229	1963	8
9858	1963	8
9950	1963	8
3172.1	1963	8
10135	1963	8
10054	1963	8
3149	1963	8
9916	1963	8
10023	1963	8
3136	1963	8
10222	1963	8
11897	1963	8
3204	1963	8
10205	1963	8
10038	1963	8
10190	1963	8
9971	1963	8
3151	1963	8
9943	1963	8
10025	1963	8
9952	1963	8
9981	1963	8
3143	1963	8
9962	1963	8
33122	1963	8
33156	1963	8
3132	1963	8
10112	1963	8
10160	1963	8
9863	1963	8
9969	1963	8
9959	1963	8
9873	1963	8
11689	1963	8
63601-8-185	1963	8
63601-8-125	1963	8
12402	1963	8
11228	1963	8
12310	1963	8
11223	1963	8
12268	1963	8
11270	1963	8
11207	1963	8
11216	1963	8
11144	1963	8
11164	1963	8
33262	1963	8
12128	1963	8
10719	1963	8
11132	1963	8
11257	1963	8
9994	1963	8
11201	1963	8
12940	1963	8
12212	1963	8
12057	1963	8
11146	1963	8
11787	1963	8
33116	1963	8
10670	1963	8
11204	1963	8
11232	1963	8
11345	1963	8
11293	1963	8
63601-8-218	1963	8
12011	1963	8
11544	1963	8
11510	1963	8
12093	1963	8
11564	1963	8
11371	1963	8
10635	1963	8
12050	1963	8
11649	1963	8
11584	1963	8
11882	1963	8
10989	1963	8
63601-8-30	1963	8
63601-8-39	1963	8
63601-8-208	1963	8
63601-8-153	1963	8
63601-8-16	1963	8
12995	1963	8
11202	1963	8
11394	1963	8
11343	1963	8
11385	1963	8
10620	1963	8
11909	1963	8
11893	1963	8
63601-8-103	1963	8
63601-8-66	1963	8
63601-8-192	1963	8
63601-8-221	1963	8
63601-8-242	1963	8
11243	1963	8
11263	1963	8
11226	1963	8
11272	1963	8
11199	1963	8
20484	1963	8
63601-8-3	1963	8
12934	1963	8
11671	1963	8
63601-8-10	1963	8
11234	1963	8
11570	1963	8
11472	1963	8
11230	1963	8
11465	1963	8
33106	1963	8
11200	1963	8
12016	1963	8
11213	1963	8
12206	1963	8
33102	1963	8
11597	1963	8
11509	1963	8
11512	1963	8
11018	1963	8
10674	1963	8
11193	1963	8
33119	1963	8
12144	1963	8
33029	1963	8
33120	1963	8
33024	1963	8
33138	1963	8
10818	1963	8
12300	1963	8
10001	1963	8
11233	1963	8
12862	1963	8
33147	1963	8
12207	1963	8
12215	1963	8
12360	1963	8
11129	1963	8
12906	1963	8
10167	1963	8
12907	1963	8
12112	1963	8
11423	1963	8
11244	1963	8
9912	1963	8
12278	1963	8
12598	1963	8
12359	1963	8
11224	1963	8
63601-8-167	1963	8
12172	1963	8
11513	1963	8
10310	1963	8
11818	1963	8
11847	1963	8
10966	1963	8
11554	1963	8
xxxx5	1963	8
11482	1963	8
10617	1963	8
11561	1963	8
11557	1963	8
11864	1963	8
11562	1963	8
11481	1963	8
11556	1963	8
11486	1963	8
12015	1963	8
10552	1963	8
11901	1963	8
11036	1963	8
63601-8-88	1963	8
63601-8-37	1963	8
63601-8-17	1963	8
63601-8-52	1963	8
63601-8-228	1963	8
12166	1963	8
10284	1963	8
10658	1963	8
10276	1963	8
11309	1963	8
10850	1963	8
10960	1963	8
12582	1963	8
11407	1963	8
9997	1963	8
10459.1	1963	8
10964	1963	8
11303	1963	8
11422	1963	8
11405	1963	8
12565	1963	8
11775	1963	8
10363	1963	8
11324	1963	8
11693-1	1963	8
11923	1963	8
11875	1963	8
63601-8-7	1963	8
11948	1963	8
11941	1963	8
11401	1963	8
11428	1963	8
11719	1963	8
63601-8-29	1963	8
63601-8-243	1963	8
12554	1963	8
12044	1963	8
10914	1963	8
3137	1963	8
10499	1963	8
10151	1963	8
9951	1963	8
11558.1	1963	8
10358	1963	8
11916	1963	8
11476	1963	8
10590	1963	8
10418	1963	8
11495	1963	8
11569	1963	8
11055	1963	8
11489	1963	8
10597	1963	8
11032	1963	8
11534	1963	8
10999	1963	8
10720	1963	8
9970	1963	8
12551	1963	8
9901	1963	8
11287	1963	8
11641	1963	8
11640	1963	8
3175	1963	8
11028	1963	8
11880	1963	8
10554	1963	8
11048	1963	8
11887	1963	8
10705	1963	8
11879	1963	8
10899	1963	8
11203	1963	8
63601-8-238	1963	8
12031	1963	8
11245	1963	8
10866	1963	8
10518	1963	8
10972	1963	8
11869	1963	8
10944	1963	8
10267	1963	8
11304	1963	8
10985	1963	8
10852	1963	8
11748	1963	8
10257	1963	8
10897	1963	8
10510	1963	8
12042	1963	8
10692	1963	8
11703	1963	8
12613	1963	8
12648	1963	8
10915	1963	8
10792	1963	8
12450	1963	8
10908	1963	8
11404	1963	8
10223	1963	8
9979	1963	8
12516	1963	8
12657	1963	8
10177	1963	8
10701	1963	8
12113	1963	8
10679	1963	8
11817	1963	8
11441-1	1963	8
10360	1963	8
10401	1963	8
10846	1963	8
10268	1963	8
10855	1963	8
12953	1963	8
10380	1963	8
11668	1963	8
11871	1963	8
11974	1963	8
11773	1963	8
11954	1963	8
10649	1963	8
11939	1963	8
11753	1963	8
10953	1963	8
11998	1963	8
11685	1963	8
12094	1963	8
12435	1963	8
11861	1963	8
11352	1963	8
10662	1963	8
11972	1963	8
11339	1963	8
10671	1963	8
10686	1963	8
10672	1963	8
11393	1963	8
12102	1963	8
10072	1963	8
10299	1963	8
11754	1963	8
11237	1963	8
10633	1963	8
11447	1963	8
11985	1963	8
11434	1963	8
63601-8-86	1963	8
63601-8-83	1963	8
63601-8-77	1963	8
63601-8-92	1963	8
63601-8-32	1963	8
63601-8-41	1963	8
63601-8-25	1963	8
63601-8-21	1963	8
63601-8-20	1963	8
63601-8-19	1963	8
63601-8-61	1963	8
63601-8-58	1963	8
63601-8-110	1963	8
63601-8-206	1963	8
63601-8-212	1963	8
63601-8-220	1963	8
63601-8-117	1963	8
63601-8-183	1963	8
63601-8-235	1963	8
11792	1963	8
10407	1963	8
10900	1963	8
11008	1963	8
11940	1963	8
3156	1963	8
10522	1963	8
11365	1963	8
10107	1963	8
11676	1963	8
12531	1963	8
10911	1963	8
10921	1963	8
11886	1963	8
11704	1963	8
10064	1963	8
11738	1963	8
20261	1963	8
11432	1963	8
11374	1963	8
10912	1963	8
10104	1963	8
11816	1963	8
10031	1963	8
10128	1963	8
10220	1963	8
12087	1963	8
11832	1963	8
11380	1963	8
11814	1963	8
11669	1963	8
11843	1963	8
11555	1963	8
11551	1963	8
11859	1963	8
12085	1963	8
11844	1963	8
11515	1963	8
11305	1963	8
11603	1963	8
11820	1963	8
11370	1963	8
10610	1963	8
11321	1963	8
12036	1963	8
10997	1963	8
11567	1963	8
12109	1963	8
3372	1963	8
10237	1963	8
12106	1963	8
11184	1963	8
11810	1963	8
11655	1963	8
63601-8-85	1963	8
63601-8-101	1963	8
63601-8-90	1963	8
63601-8-203	1963	8
63601-8-215	1963	8
63601-8-178	1963	8
63601-8-186	1963	8
63601-8-68	1963	8
11020	1963	8
12008	1963	8
11494	1963	8
10988	1963	8
11500	1963	8
11577	1963	8
11938	1963	8
11620	1963	8
33033	1963	8
11514	1963	8
11725	1963	8
11039	1963	8
3198	1963	8
11956	1963	8
12067	1963	8
11044	1963	8
11797	1963	8
11635	1963	8
11819	1963	8
12101	1963	8
10402	1963	8
11507	1963	8
11855	1963	8
11815	1963	8
11013	1963	8
11673	1963	8
11525	1963	8
11638	1963	8
11896	1963	8
11473	1963	8
11508	1963	8
10280	1963	8
11607	1963	8
12096	1963	8
12089	1963	8
11605	1963	8
11604	1963	8
11616	1963	8
11801	1963	8
11027	1963	8
11623	1963	8
11625	1963	8
11041	1963	8
10538	1963	8
11016	1963	8
11608	1963	8
11594	1963	8
11658	1963	8
11563	1963	8
11033	1963	8
12342	1963	8
11029	1963	8
11628	1963	8
10994	1963	8
12177	1963	8
12115	1963	8
10130	1963	8
3193	1963	8
9932	1963	8
11803	1963	8
11502	1963	8
11639	1963	8
11523	1963	8
10993	1963	8
11543	1963	8
10208	1963	8
11660	1963	8
3192	1963	8
10224	1963	8
11833	1963	8
12100	1963	8
10980	1963	8
3154	1963	8
10317	1963	8
9908	1963	8
11007	1963	8
11827	1963	8
11622	1963	8
10102	1963	8
10051	1963	8
3191	1963	8
10979	1963	8
3213	1963	8
10132	1963	8
11632.1	1963	8
12116	1963	8
11468	1963	8
11600	1963	8
11497	1963	8
10029	1963	8
11804	1963	8
10045	1963	8
12117	1963	8
11499	1963	8
11646	1963	8
11034	1963	8
12021	1963	8
3196	1963	8
11811	1963	8
11585	1963	8
3363	1963	8
11520	1963	8
10206	1963	8
11636	1963	8
10099	1963	8
11813	1963	8
11919	1963	8
12055	1963	8
11634	1963	8
12104	1963	8
11632	1963	8
11054	1963	8
12124	1963	8
11790	1963	8
11614	1963	8
11650	1963	8
11615	1963	8
11487	1963	8
12020	1963	8
11478	1963	8
11902	1963	8
3189	1963	8
10978	1963	8
9900	1963	8
11630	1963	8
9963	1963	8
9914	1963	8
3216	1963	8
3364	1963	8
33269	1963	8
11829	1963	8
11823	1963	8
11840	1963	8
3168	1963	8
3164	1963	8
11611	1963	8
11572	1963	8
11661	1963	8
11648	1963	8
11194	1963	8
11522	1963	8
11026	1963	8
11602	1963	8
11637	1963	8
11624	1963	8
11835	1963	8
11678	1963	8
11610	1963	8
11598	1963	8
11682	1963	8
10411	1963	8
11970	1963	8
12937	1963	8
10318	1963	8
11793	1963	8
10289	1963	8
3369	1963	8
11574	1963	8
11441	1963	8
11006	1963	8
10239	1963	8
11284	1963	8
11867	1963	8
3188	1963	8
11518	1963	8
10594	1963	8
11912	1963	8
11967	1963	8
11977	1963	8
11638	1963	8
11930	1963	8
11857	1963	8
11839	1963	8
11860	1963	8
11498	1963	8
11480	1963	8
11484	1963	8
11521	1963	8
11866	1963	8
11527	1963	8
11391	1963	8
11328	1963	8
11856	1963	8
11492	1963	8
10600	1963	8
10092	1963	8
10727	1963	8
11588	1963	8
11825	1963	8
11501	1963	8
12005	1963	8
11536	1963	8
12119	1963	8
10653	1963	8
11526	1963	8
11925	1963	8
11654	1963	8
10730	1963	8
11642	1963	8
11858	1963	8
11971	1963	8
11528	1963	8
11643	1963	8
11883	1963	8
11042	1963	8
11540	1963	8
10810	1963	8
11894	1963	8
10926	1963	8
11218	1963	8
10627	1963	8
11365	1963	8
10998	1963	8
11921	1963	8
11900	1963	8
12118	1963	8
11378	1963	8
10060	1963	8
10982	1963	8
11215	1963	8
10297	1963	8
11670	1963	8
11911	1963	8
3200	1963	8
11043	1963	8
11056	1963	8
11659	1963	8
10655	1963	8
11022	1963	8
9894	1963	8
11809	1963	8
11724	1963	8
11019	1963	8
11467	1963	8
11038	1963	8
3362	1963	8
11837	1963	8
11488	1963	8
63601-8-69	1963	8
63601-8-81	1963	8
63601-8-78	1963	8
63601-8-108	1963	8
63601-8-107	1963	8
63601-8-104	1963	8
63601-8-99	1963	8
63601-8-28	1963	8
63601-8-64	1963	8
63601-8-60	1963	8
63601-8-56	1963	8
63601-8-55	1963	8
63601-8-51	1963	8
63601-8-49	1963	8
63601-8-48	1963	8
63601-8-47	1963	8
63601-8-210	1963	8
63601-8-201	1963	8
63601-8-202	1963	8
63601-8-204	1963	8
63601-8-207	1963	8
63601-8-211	1963	8
63601-8-257	1963	8
63601-8-187	1963	8
63601-8-184	1963	8
63601-8-176	1963	8
63601-8-188	1963	8
63601-8-190	1963	8
63601-8-193	1963	8
63601-8-123	1963	8
63601-8-219	1963	8
63601-8-226	1963	8
63601-8-227	1963	8
63601-8-121	1963	8
63601-8-114	1963	8
63601-8-112	1963	8
63601-8-253	1963	8
63601-8-252	1963	8
63601-8-251	1963	8
63601-8-250	1963	8
63601-8-249	1963	8
63601-8-244	1963	8
63601-8-241	1963	8
63601-8-237	1963	8
11796	1963	8
12640	1963	8
12448	1963	8
12449	1963	8
11812	1963	8
10935.1	1963	8
33010	1963	8
12610	1963	8
11307	1963	8
11963	1963	8
10258	1963	8
12061	1963	8
12034	1963	8
11446	1963	8
12595	1963	8
10279	1963	8
10770	1963	8
10368	1963	8
12006	1963	8
10041	1963	8
10951	1963	8
12010	1963	8
11763	1963	8
11448	1963	8
11736	1963	8
12014	1963	8
12536	1963	8
10773	1963	8
10971	1963	8
10007	1963	8
10913	1963	8
10272	1963	8
10324	1963	8
12467	1963	8
12612	1963	8
10250	1963	8
11757	1963	8
10832	1963	8
12548	1963	8
11576	1963	8
11721	1963	8
10269	1963	8
10256	1963	8
12433	1963	8
12136	1963	8
12535	1963	8
10228	1963	8
12583	1963	8
10776	1963	8
10963	1963	8
10249	1963	8
3178	1963	8
12568	1963	8
10195	1963	8
10389	1963	8
12619	1963	8
12630	1963	8
10385	1963	8
10927	1963	8
10526	1963	8
10106	1963	8
11002	1963	8
11701	1963	8
10105	1963	8
10904	1963	8
10243	1963	8
11715	1963	8
10076	1963	8
9915	1963	8
10137	1963	8
11058	1963	8
11439	1963	8
9899	1963	8
10139	1963	8
10370	1963	8
10068	1963	8
12653	1963	8
11436	1963	8
10777	1963	8
11726	1963	8
10943	1963	8
10251	1963	8
11766	1963	8
10659	1963	8
11710	1963	8
10724	1963	8
12002	1963	8
12080	1963	8
10071	1963	8
11440.1	1963	8
12099	1963	8
10046	1963	8
11961	1963	8
10037	1963	8
10918	1963	8
11784	1963	8
12451	1963	8
9939	1963	8
10722	1963	8
10082	1963	8
10940	1963	8
10409	1963	8
3389	1963	8
10804	1963	8
12923	1963	8
12446	1963	8
9933	1963	8
10919	1963	8
3194	1963	8
10080	1963	8
11709	1963	8
12033	1963	8
10373	1963	8
11418	1963	8
11805	1963	8
10375	1963	8
3359	1963	8
10194	1963	8
10278	1963	8
10039	1963	8
10829	1963	8
9941	1963	8
11414	1963	8
9930	1963	8
11822	1963	8
11464	1963	8
10053	1963	8
9942	1963	8
10047	1963	8
10232	1963	8
11853	1963	8
10193	1963	8
11316	1963	8
11644	1963	8
11765	1963	8
11769	1963	8
11870	1963	8
3153	1963	8
12123	1963	8
11699	1963	8
10361	1963	8
11368	1963	8
12287	1963	8
10254	1963	8
10252	1963	8
9945	1963	8
12618	1963	8
9999.1	1963	8
10684	1963	8
10061	1963	8
20259	1963	8
10255	1963	8
33130	1963	8
10150	1963	8
12541	1963	8
10956	1963	8
11808	1963	8
10161	1963	8
11831	1963	8
12437	1963	8
3155	1963	8
11907	1963	8
10379	1963	8
10992	1963	8
11458	1963	8
10263	1963	8
11651	1963	8
10164	1963	8
9974	1963	8
10253	1963	8
3366	1963	8
10127	1963	8
12425	1963	8
10125	1963	8
3355	1963	8
11664	1963	8
9925	1963	8
10240	1963	8
10123	1963	8
9911	1963	8
11759	1963	8
10643	1963	8
9947	1963	8
12120	1963	8
10042	1963	8
9917	1963	8
12417	1963	8
11888	1963	8
11752	1963	8
12523	1963	8
10685	1963	8
3190	1963	8
10188	1963	8
11712.1	1963	8
11830	1963	8
9928	1963	8
11395	1963	8
10690	1963	8
9935	1963	8
10117	1963	8
10264	1963	8
10108	1963	8
9872	1963	8
12088	1963	8
11842	1963	8
11836	1963	8
9919	1963	8
3365	1963	8
3169	1963	8
3354	1963	8
10024	1963	8
10174	1963	8
10909	1963	8
3382	1963	8
12919	1963	8
3128	1963	8
33140	1963	8
11838	1963	8
11892	1963	8
3356	1963	8
33139	1963	8
12626	1963	8
10842	1963	8
10934	1963	8
10002	1963	8
11425	1963	8
11227	1963	8
11821	1963	8
10929	1963	8
12175	1963	8
11779	1963	8
10631	1963	8
10366	1963	8
11411	1963	8
11679	1963	8
11693	1963	8
10365	1963	8
10624	1963	8
10687	1963	8
11459	1963	8
11850	1963	8
11361	1963	8
11340	1963	8
10675	1963	8
3174	1963	8
10271	1963	8
10247	1963	8
10242	1963	8
10326	1963	8
11863	1963	8
11366	1963	8
11417	1963	8
11453	1963	8
12103	1963	8
12918	1963	8
11846	1963	8
2033	1963	8
11962	1963	8
11936	1963	8
10101	1963	8
10676	1963	8
11942	1963	8
10528	1963	8
3371	1963	8
11877	1963	8
10721	1963	8
3151	1963	8
11927	1963	8
12052	1963	8
11390	1963	8
11764	1963	8
11377	1963	8
10711	1963	8
11973	1963	8
11979	1963	8
11379	1963	8
11471	1963	8
11290	1963	8
11931	1963	8
11674	1963	8
10656	1963	8
10074	1963	8
10703	1963	8
11713	1963	8
10100	1963	8
11707	1963	8
11687	1963	8
10903	1963	8
10515	1963	8
11756	1963	8
11684	1963	8
11929	1963	8
9976	1963	8
10186	1963	8
10189	1963	8
11688	1963	8
11788	1963	8
11913	1963	8
10718	1963	8
12017	1963	8
11802	1963	8
11945	1963	8
11388	1963	8
9996	1963	8
[truncated: 1,697 more rows]
